# Supplementary material for: A transfer RNA methyltransferase with an unusual domain composition catalyzes 2′-O-methylation at position 6 in tRNA
Source: Nucleic Acids Res. 2025 Jul 12;53(13):gkaf579. doi: 10.1093/nar/gkaf579 (PMC12255305; doi:10.1093/nar/gkaf579)
Supplement: gkaf579_Supplemental_Files [file gkaf579_supplemental_files.zip]

Archive with 7 entries (7 files):
- gkaf579_supportinginformation.pdf
- Supplementary Table 1.xlsx
- Supplementary Table 2.xlsx
- Supplementary Table 3.xlsx
- Supplementary Table 4.xlsx
- Supplementary Table 5.xlsx
- Supplementary Table 6.xlsx
