# Supplementary material for: A transfer RNA methyltransferase with an unusual domain composition catalyzes 2′-O-methylation at position 6 in tRNA
Source: Nucleic Acids Res. 2025 Jul 12;53(13):gkaf579. doi: 10.1093/nar/gkaf579 (PMC12255305; doi:10.1093/nar/gkaf579)
Supplement: gkaf579_Supplemental_Files [file gkaf579_supplemental_files.zip › Supplementary Table 3.xlsx]

## Sheet: Sheet1
Primer name	Sequence (5' -> 3') * Underlined sequences are regions used to connect DNA fragments via fusion PCR.	Note
TS-F	CGGTACCCGGGGATCCTTCGCTGACTTCGTTCTC	Construction of plasmids for trmTS (Tk1257) gene disruption in T. kodakarensis
TS-R	CGACTCTAGAGGATCTTGAAAGGATAATCTCTGAGATATCC	Construction of plasmids for trmTS (Tk1257) gene disruption in T. kodakarensis
TS-delF	TCTTTTTATCTAAATCGGCGTC	Construction of plasmids for trmTS (Tk1257) gene disruption in T. kodakarensis
TS-delR	GGTATCACCTCCCGGTTATG	Construction of plasmids for trmTS (Tk1257) gene disruption in T. kodakarensis
TS-AGF	CCGGGAGGTGATACCGGCTCCTCAGGTATTCGGCGTA	Construction of plasmids for trmTS (Tk1257) gene disruption in T. kodakarensis
TS-AGR	ATTTAGATAAAAAGATCAGTAGGGGAACATGACGACG	Construction of plasmids for trmTS (Tk1257) gene disruption in T. kodakarensis
TS-outF	TACAGGAGGATTCAGACCAGC	Construction of plasmids for trmTS (Tk1257) gene disruption in T. kodakarensis
TS-outR	AATTGGGCCCAAGGACAT	Construction of plasmids for trmTS (Tk1257) gene disruption in T. kodakarensis
TrmTS_resF	CCGGTGGTTCATATGAAGTTTCTCGTCAAGACTCA	Construction of plasmid for complementation with trmTS (Tk1257) gene
TrmTS_resR	AGAAGAGAGGGGTCAGGAAGAGTCCTCGGCTT	Construction of plasmid for complementation with trmTS (Tk1257) gene
Del_TSresF	TGACCCCTCTCTTCTCCTCTT	Construction of plasmid for complementation with trmTS (Tk1257) gene
Del_TSresR	CATATGAACCACCGGTATTTTTAAC	Construction of plasmid for complementation with trmTS (Tk1257) gene
ChF	GGCCCCAATTCTGACGCCATAAAG	Construction of plasmid for complementation with trmTS (Tk1257) gene
